# Supplementary material for: A system-wide snapshot: A multi-campus survey of open source contributors at the University of California
Source: PLoS One. 2026 Jun 5;21(6):e0348894. doi: 10.1371/journal.pone.0348894 (PMC13241014; doi:10.1371/journal.pone.0348894)
Supplement: S1 Data — See Materials and methods for details. Table 2. Academic participants’ disciplines, classified at level two of the Digital Commons Taxonomy. Disciplines with the same count are grouped together, e.g., two participants were from Biostatistics, two participants were from Computational Biology, etc. See Materials and methods for details. Table 3. Academic participants’ disciplines, classified at level three of the Digital Commons Taxonomy. Disciplines with the same count are grouped together, e.g., one participant was from Aerospace engineering, participant was from Agriculture, etc. See Materials and methods for details. Table 4. Importance of open source. Results from Q2 about the importance of open source for various kinds of work. The first numerical column indicates the number of eligible participants who said that open-source software projects are either “Important” or “Very important” for a particular type of work. The “Total Participants” column indicates the total number of eligible participants. For the teachers and researchers groups, eligible participants are those who did not select N/A. For the students group, eligible participants did not select N/A and are graduate or undergraduate students (as indicated in Q16). For the non-research staff group, eligible participants are those who did not select N/A and are non-research staff (Q16). Table 5. Contributor role counts. “Role” indicates the role described on the survey (S1 File Q4). “Count” indicates the number of participants who selected that role. Participants could select all that apply. Table 6. Project sizes by job category. “N small” and “Percent small” indicate the number/percent of people who contribute to small projects “Occasionally” or “Relatively Frequently”. “N large” and “Percent large” indicate the number/percent of people who contribute to large projects “Occasionally” or “Relatively Frequently”. Table 7. Contribution frequencies by project size. Estimated means from ordinal regression. No [file pone.0348894.s013.xlsx]

## Sheet: Table 1 Academic disciplines1
Discipline	Number of Participants
Physical Sciences and Mathematics	79
Life Sciences	28
Engineering	24
Social and Behavioral Sciences	23
Medicine and Health Sciences	21
Arts and Humanities	5
Education	2
Law	2

## Sheet: Table 2 Academic disciplines2
Discipline	Number of Participants
Computer Sciences	38
Medical Sciences	17
Ecology and Evolutionary Biology	10
Computer Engineering / Statistics and Probability	7
Genetics and Genomics / Mathematics / Physics	6
Applied Mathematics / Chemistry / Data Science / Mechanical Engineering	5
Earth Sciences / Environmental Sciences / History / Library and Information Science / Materials Science and Engineering	4
Bioinformatics / Electrical and Computer Engineering / Psychology	3
Astrophysics and Astronomy / Biochemistry, Biophysics, and Structural Biology / Biodiversity / Biomedical Engineering and Bioengineering / Communication / Economics / Geography / Linguistics / Medical Specialties / Oceanography and Atmospheric Sciences and Meteorology / Political Science / Public Affairs, Public Policy and Public Administration / Sociology	2
Aerospace Engineering / Agriculture / Anthropology / Bilingual, Multilingual, and Multicultural Education / Biology / Civil and Environmental Engineering / Digital Humanities / Engineering Science and Materials / Marine Biology / Microbiology / Music / Nanotechnology / Neuroscience and Neurobiology / Plant Sciences	1

## Sheet: Table 3 Academic disciplines3
Discipline	Number of Participants
Neurosciences	14
AI and Machine Learning	7
Computer and Systems Architecture	3
Biostatistics / Computational Biology / Genomics / Geophysics and Seismology / Oceanography / Robotics / Software Engineering	2
Biophysics / Computational Neuroscience / Critical and Cultural Studies / Databases and Information Systems / Demography, Population, and Ecology / Dynamics and Dynamical Systems / Econometrics / Environmental Chemistry / Evolution / Fluid Dynamics / Genetics / Geometry and Topology / Health Policy / Hydrology / Medical Biophysics / Molecular Biology / Musicology / Natural Resources and Conservat…	1

## Sheet: Table 4 Importance of OS
Job Category	Importance Area	Number of participants who said more than moderately important	Total Participants	Percent of eligible participants who said more than moderately important
Teachers	Teaching	153	193	79.27
Teachers	Learning	161	191	84.29
Teachers	Professional Development	154	189	81.48
Researchers	Research	221	239	92.47
Researchers	Learning	201	234	85.9
Researchers	Professional Development	194	231	83.98
Non-research staff	Job	92	104	88.46
Non-research staff	Learning	78	88	88.64
Non-research staff	Professional Development	91	104	87.5
Students	Learning	52	56	92.86
Students	Professional Development	47	54	87.04

## Sheet: Table 5 Role counts
Role	Description	Count
Bug/Issue Reporter	Reporting bugs or issues, or requesting new features.	189
Contributor	Contributing relatively small amounts of code or hardware design, for example by fixing bugs or adding new features.	187
Educator	Creating documentation, tutorials, articles, or other materials that help people use one or more open-source tools.	138
Maintainer	Authoring much or most of the codebase/designs for at least one open-source software/hardware product intended for public reuse.	134
Technical support	Assisting users with software/hardware issues by providing technical help through forums, emails, or other support channels.	102
Supervisor	Guiding the strategic vision of at least one open-source project, and/or acquiring funding for it.	96
Community Manager	Engaging with the open source community, facilitating communication between developers, stakeholders, and users, and encouraging new contributions.	49
UI/UX Designer	Creating user-centered interfaces and experiences for digital products.	46
IT/Systems administrator	Providing technical infrastructure for open source developers.	44
Other		13

## Sheet: Table 6 Project sizes by jobcat
Job Category	Total	N small	Percent small	N large	Percent large
Post-Doc	15	14	93.3	4	26.7
Other research staff	40	33	82.5	13	32.5
Grad Student	26	21	80.8	8	30.8
Faculty	59	45	76.3	14	23.7
Undergraduate	7	5	71.4	1	14.3
Non-research Staff	86	58	67.4	37	43

## Sheet: Table 7 Contrib frequencies
Project size	Job category	Mean contribution frequency	Standard error	asymp.LCL	asymp.UCL
Small	Postdocs and Staff Researchers	3.42021	0.117779	3.18937	3.65105
Small	Students	3.3595	0.160432	3.04506	3.67395
Small	Faculty	3.20163	0.1334	2.94017	3.46309
Small	Non-research Staff	2.96758	0.11741	2.73746	3.1977
Medium	Postdocs and Staff Researchers	2.78137	0.149333	2.48869	3.07406
Medium	Students	2.1303	0.184922	1.76786	2.49274
Medium	Faculty	2.40019	0.141188	2.12347	2.67692
Medium	Non-research Staff	2.71814	0.117065	2.4887	2.94758
Large	Postdocs and Staff Researchers	1.92413	0.142555	1.64473	2.20353
Large	Students	1.77316	0.167329	1.44521	2.10112
Large	Faculty	1.84477	0.131488	1.58706	2.10248
Large	Non-research Staff	2.47335	0.120217	2.23773	2.70897

## Sheet: Table 8 Project size contrs1 
Contrast	Job category	Estimate	Standard error	asymp.LCL	asymp.UCL	z.ratio	p.value
Small - Medium	Students	1.2292	0.223398	0.705626	1.75278	5.50231	1.12333e-07
Small - Large	Students	1.58634	0.212932	1.08729	2.08539	7.45	3.00204e-13
Medium - Large	Students	0.357136	0.224999	-0.170193	0.884465	1.58728	0.251103
Small - Medium	Postdocs and Staff Researchers	0.638839	0.172401	0.234782	1.0429	3.70553	0.0006178
Small - Large	Postdocs and Staff Researchers	1.49608	0.170775	1.09584	1.89633	8.76052	2.37588e-14
Medium - Large	Postdocs and Staff Researchers	0.857243	0.187614	0.417533	1.29695	4.56919	1.45978e-05
Small - Medium	Faculty	0.801439	0.176239	0.388387	1.21449	4.54746	1.61855e-05
Small - Large	Faculty	1.35686	0.171572	0.954751	1.75898	7.90842	5.01821e-14
Medium - Large	Faculty	0.555426	0.174191	0.147174	0.963678	3.1886	0.00408341
Small - Medium	Non-research Staff	0.249443	0.14907	-0.0999316	0.598818	1.67333	0.21547
Small - Large	Non-research Staff	0.494238	0.151911	0.138203	0.850272	3.25346	0.00326949
Medium - Large	Non-research Staff	0.244794	0.150599	-0.108163	0.597752	1.62548	0.234841

## Sheet: Table 9 Project size contrs2
Contrast	Project size	Estimate	Standard Error	asymp.LCL	asymp.UCL	z.ratio	p.value
Students - Postdocs and Staff Researchers	Small	-0.060707	0.197752	-0.568738	0.447324	-0.306985	0.989968
Students - Faculty	Small	0.157871	0.207817	-0.376018	0.691759	0.759663	0.872542
Students - (Non-research Staff)	Small	0.391921	0.198452	-0.117907	0.90175	1.9749	0.197477
Postdocs and Staff Researchers - Faculty	Small	0.218578	0.176739	-0.235469	0.672625	1.23673	0.603405
Postdocs and Staff Researchers - (Non-research Staff)	Small	0.452628	0.165776	0.0267454	0.878511	2.73037	0.0321073
Faculty - (Non-research Staff)	Small	0.23405	0.177334	-0.221525	0.689626	1.31983	0.55021
Students - Postdocs and Staff Researchers	Medium	-0.651072	0.237876	-1.26218	-0.0399601	-2.73702	0.0315066
Students - Faculty	Medium	-0.269895	0.232571	-0.867378	0.327589	-1.16048	0.651846
Students - (Non-research Staff)	Medium	-0.58784	0.218935	-1.15029	-0.0253893	-2.685	0.0364736
Postdocs and Staff Researchers - Faculty	Medium	0.381177	0.205574	-0.146948	0.909303	1.85421	0.248073
Postdocs and Staff Researchers - (Non-research Staff)	Medium	0.0632325	0.18962	-0.423907	0.550372	0.333469	0.987223
Faculty - (Non-research Staff)	Medium	-0.317945	0.183435	-0.789195	0.153305	-1.73328	0.306318
Students - Postdocs and Staff Researchers	Large	-0.150965	0.219277	-0.714295	0.412365	-0.688467	0.901546
Students - Faculty	Large	-0.0716049	0.212027	-0.616309	0.473099	-0.337716	0.986742
Students - (Non-research Staff)	Large	-0.700181	0.205838	-1.22898	-0.171378	-3.40162	0.00374163
Postdocs and Staff Researchers - Faculty	Large	0.0793601	0.193259	-0.417128	0.575848	0.410642	0.976643
Postdocs and Staff Researchers - (Non-research Staff)	Large	-0.549216	0.186267	-1.02774	-0.0706904	-2.94854	0.0168447
Faculty - (Non-research Staff)	Large	-0.628576	0.177874	-1.08554	-0.171613	-3.53383	0.00231504

## Sheet: Table 10 Wilcoxon test sizes 
Job Category	(Pesudo)median	CI Lower	Adjusted p-value
Students	2	1.5	1.42e-05
Postdocs and Staff Researchers	2	1.5	1.87e-07
Faculty	1.5	1.5	1.97e-05
Non-research Staff	0.5	0	0.00615

[truncated: 8 more sheets: Table 11 Project type counts, Table 12 motivations, Table 13 Challenges, Table 14 Solutions desc stats, Table 15 Soln ratings eq weight, Table 16 Soln ratings pr weight, Table 17 Solns pairwise contr, Table 18 Comments from Q12]
